# Supplementary material for: Human–Tiger Conflict in and Around Chitwan–Parsa National Parks: Status, Trends, Contributing Factors, Mitigation Strategies, and Community Perceptions
Source: Ecol Evol. 2026 Jul 15;16(7):e73920. doi: 10.1002/ece3.73920 (PMC13373457; doi:10.1002/ece3.73920)
Supplement: Supplementary file 1 — Data S1: ece373920‐sup‐0001‐supinfo.xlsx. [file ECE3-16-e73920-s001.xlsx]

## Sheet: Incidents
incident_id	fiscal_year	season	incident_outcome	victim_age_years	district	landscape_unit	protected_area_context	attack_location_category	distance_from_settlement_m	distance_from_settlement_class	time_of_attack_hour_24h	time_period_category	victim_group_status	group_size_number	activity_category	tiger_age_or_condition	problem_tiger_status	prior_man_eating_record	victim_awareness_of_risk	attack_direction	incident_situation	support_tiger_conservation_if_family_attacked	support_tiger_conservation_if_livestock_attacked	rank_increase_patrolling	rank_better_compensation	rank_awareness_training	rank_relocation_problem_tigers	rank_killing_problem_tigers	rank_physical_barriers	satisfaction_current_HTC_management_score_1_5	optimism_future_coexistence_score_1_5	attitude_tiger_conservation_with_tiger_recovery_score_1_5	attitude_change_past_5_10_years_score_1_5	willing_to_use_rear_face_mask	belief_rear_face_mask_could_have_prevented_attack
HTC_001	2070/71	Summer/Monsoon	Injury	40	Chitwan	CNP	BZ	Forest	1000	501–1000 m	16	Afternoon	Alone	1	Forest resource collection	Sub-adult	Yes	Unknown	Yes	Attack from back	Predation Attempt	Yes	Yes	1	3	6	5	2	4	4	4	4	3	Maybe/Unsure	Maybe
HTC_002	2070/71	Summer/Monsoon	Death	45	Chitwan	CNP	BZ	Near forest	400	≤500 m	16	Afternoon	Alone	1	Livestock grazing/herding	Injured	Yes	Yes	Yes	Attack from back	Predation Attempt	Yes	Yes	1	3	6	5	2	4	4	3	4	3	Maybe/Unsure	Maybe
HTC_003	2071/72	Summer/Monsoon	Death	45	Chitwan	CNP	BZ	Forest	500	≤500 m	17	Evening	Alone	1	Livestock grazing/herding	Old	Unknown	Unknown	No	Attack from back	Unknown	Yes	Yes	2	3	6	5	1	4	4	4	4	3	Yes	Maybe
HTC_004	2071/72	Autumn	Death	45	Chitwan	CNP	BZ	Near forest	400	≤500 m	23	Night	Alone	1	Other forest/work activity	Injured	Yes	Yes	Yes	Attack from back	Predation Attempt	Neutral	Neutral	1	3	6	5	2	4	3	3	3	2	Maybe/Unsure	Maybe
HTC_005	2072/73	Autumn	Death	61	Chitwan	CNP	BZ	Forest	500	≤500 m	8	Early morning	Group	2	Forest resource collection	Injured	Yes	Yes	Yes	Attack from back	Predation Attempt	Yes	Yes	1	3	4	6	2	5	4	3	4	3	Maybe/Unsure	Maybe
HTC_006	2072/73	Winter	Injury	58	Chitwan	CNP	BZ	Near forest	300	≤500 m	10	Late morning	Group	3	Forest resource collection	Old	Yes	Unknown	No	Attack from back	Predation Attempt	Yes	Yes	1	3	6	4	2	5	3	4	4	3	Maybe/Unsure	Maybe
HTC_007	2072/73	Spring	Injury	53	Nawalparasi	CNP	BZ	Settlement areas	30	≤500 m	14	Afternoon	Alone	1	Approached/responded to tiger	Sub-adult	Yes	Yes	Yes	Attack from back	Intentionally approached	Neutral	Yes	2	3	6	4	1	5	3	3	2	2	Maybe/Unsure	No
HTC_008	2072/73	Spring	Injury	63	Nawalparasi	CNP	BZ	Settlement areas	30	≤500 m	12	Afternoon	Alone	1	Livestock grazing/herding	Sub-adult	Yes	Unknown	No	Attack from back	Predation Attempt	Yes	Yes	2	3	4	6	1	5	3	3	4	3	Maybe/Unsure	Maybe
HTC_009	2072/73	Spring	Injury	50	Nawalparasi	CNP	BZ	Settlement areas	30	≤500 m	14	Afternoon	Alone	1	Approached/responded to tiger	Sub-adult	Yes	Yes	Yes	Attack from side	Intentionally approached	Yes	Yes	2	3	6	4	1	5	4	4	4	3	Maybe/Unsure	No
HTC_010	2072/73	Spring	Injury	50	Nawalparasi	CNP	BZ	Settlement areas	30	≤500 m	14	Afternoon	Others		Approached/responded to tiger	Sub-adult	Yes	Yes	Yes	Attack from side	Intentionally approached	Yes	Yes	2	3	6	5	1	4	4	4	4	3	Maybe/Unsure	No
HTC_011	2072/73	Spring	Injury	35	Nawalparasi	CNP	BZ	Settlement areas	30	≤500 m	14	Afternoon	Others		Approached/responded to tiger	Sub-adult	Yes	Yes	Yes	Attack from side	Intentionally approached	Yes	Yes	2	3	6	5	1	4	4	4	4	3	Maybe/Unsure	No
HTC_012	2072/73	Spring	Injury	60	Nawalparasi	CNP	BZ	Settlement areas	30	≤500 m	16	Afternoon	Others		Approached/responded to tiger	Sub-adult	Yes	Yes	Yes	Attack from front	Intentionally approached	Yes	Yes	2	3	6	5	1	4	4	4	4	2		No
HTC_013	2072/73	Spring	Injury	30	Nawalparasi	CNP	BZ	Settlement areas	30	≤500 m	16	Afternoon	Others		Approached/responded to tiger	Sub-adult	Yes	Yes	Yes	Attack from side	Intentionally approached	Yes	Yes	2	3	6	5	1	4	4	4	4	3	Maybe/Unsure	No
HTC_014	2073/74	Autumn	Death	36	Nawalparasi	CNP	BZ	Forest	1500	>1000 m	8	Early morning	Alone	1	Forest resource collection	Old	Unknown	Unknown	Unknown	Attack from back	Predation Attempt	Yes	Yes	1	2	4	6	5	3	4	4	4	3	Yes	Maybe
HTC_015	2073/74	Spring	Death	37	Chitwan	CNP	BZ	Near forest	100	≤500 m	13	Afternoon	Alone	1	Agriculture/farm work	Old	Yes	Yes	No	Attack from back	Predation Attempt	Yes	Yes	2	1	6	5	3	4	3	3	4	3	Maybe/Unsure	No
HTC_016	2073/74	Summer/Monsoon	Injury	35	Parsa	PNP	BZ	Near forest	400	≤500 m	17	Evening	Alone	1	Livestock grazing/herding	Weak	Yes	Unknown	Yes	Attack from front	Intentionally approached	Yes	Yes	3	2	6	5	1	4	4	4	4	3	Maybe/Unsure	Maybe
HTC_017	2074/075	Spring	Injury	20	Chitwan	CNP	BZ	Crop field	300	≤500 m	15	Afternoon	Alone	1	Agriculture/farm work	Old	Yes	Unknown	Unknown	Attack from back	Unknown	Yes	Yes	2	3	6	5	1	4	4	4	4	3	Maybe/Unsure	Maybe
HTC_018	2074/075	Spring	Injury	56	Chitwan	CNP	BZ	Forest	1500	>1000 m	13	Afternoon	Group	2	Forest resource collection	Sub-adult	Unknown	Unknown	No	Attack from back	Predation Attempt	Yes	Yes	2	3	6	5	1	4	5	5	4	4	Maybe/Unsure	Maybe
HTC_019	2074/075	Spring	Death	41	Makawanpur	PNP	BZ	Crop field	100	≤500 m	9	Late morning	Alone	1	Forest resource collection	Sub-adult	Yes	Unknown	Yes	Attack from back	Predation Attempt	Yes	Yes	2	3	6	5	1	4	3	3	4	2	Yes
HTC_020	2074/075	Spring	Injury	50	Makawanpur	PNP	BZ	Settlement areas	50	≤500 m	10	Late morning	Others		Approached/responded to tiger	Old	Yes	Yes	Yes	Attack from front	Intentionally approached	Yes	Yes	2	3	6	5	1	4	4	4	4	4	Maybe/Unsure	No
HTC_021	2075/076	Summer/Monsoon	Death	47	Chitwan	CNP	BZ	Near forest	600	501–1000 m	15	Afternoon	Others		Other forest/work activity	Old	Unknown	Unknown	Unknown	Attack from side	Unknown	Yes	Yes	2	3	6	5	1	4	3	3	4	3	Maybe/Unsure	Maybe
HTC_022	2075/076	Summer/Monsoon	Death	25	Chitwan	CNP	BZ	Forest	500	≤500 m	8	Early morning	Alone	1	Forest resource collection	Injured	Yes	Unknown	Unknown	Attack from back	Predation Attempt	Yes	Yes	1	2	6	4	3	5	4	4	5	3	Maybe/Unsure	Maybe
HTC_023	2075/076	Summer/Monsoon	Death	50	Chitwan	CNP	BZ	Forest	400	≤500 m	23	Night	Alone	1	Livestock grazing/herding	Weak	Unknown	Unknown	No	Attack from back	Predation Attempt	Yes	Yes	2	1	5	6	4	3	4	4	4	3	Maybe/Unsure	Maybe
HTC_024	2075/076	Summer/Monsoon	Death	64	Chitwan	CNP	BZ	Near forest	1000	501–1000 m	14	Afternoon	Alone	1	Livestock grazing/herding	Old	Unknown	Unknown	Unknown	Attack from back	Predation Attempt	Yes	Yes	2	3	4	6	1	5	5	5	5	3	Maybe/Unsure
HTC_025	2075/076	Summer/Monsoon	Injury	41	Chitwan	CNP	BZ	Forest	300	≤500 m	13	Afternoon	Alone	1	Livestock grazing/herding	Mature	Unknown	Unknown	Unknown	Attack from front	Accidental meeting	Yes	Yes	2	3	6	5	1	4	4	4	5	3	Yes	No
HTC_026	2076/077	Spring	Injury	45	Nawalparasi	Adjoining forest	Outside PA	Forest	1500	>1000 m	13	Afternoon	Alone	1	Livestock grazing/herding	Mature	Yes	Unknown	Yes	Attack from front	Provoked	Yes	Yes	2	3	6	5	1	4	3	3	4	3	Maybe/Unsure	No
HTC_027	2076/077	Autumn	Death	19	Chitwan	CNP	BZ	Forest	200	≤500 m	9	Late morning	Group	7	Forest resource collection	Old	Unknown	Unknown	Unknown	Attack from back	Predation Attempt	No	No	1	2	3	6	5	4	2	3	3	2	Maybe/Unsure	Unsure
HTC_028	2077/078	Summer/Monsoon	Death	60	Chitwan	CNP	BZ	Forest	1000	501–1000 m	8	Early morning	Others		Other/uncategorized	Unknown	Unknown	Unknown	Unknown	Unknown	Unknown	Yes	Yes	2	1	4	6	3	5	3	3	4	3	Maybe/Unsure	Maybe
HTC_029	2077/078	Summer/Monsoon	Injury	61	Nawalparasi	CNP	BZ	Forest	500	≤500 m	15	Afternoon	Alone	1	Livestock grazing/herding	Unknown	Unknown	Unknown	No	Attack from back	Predation Attempt	No	No	1	2	6	5	3	4	3	3	3	2	Maybe/Unsure	Maybe
HTC_030	2077/078	Summer/Monsoon	Death	40	Nawalpur	Adjoining forest	Outside PA	Forest	300	≤500 m	11	Late morning	Alone	1	Other forest/work activity	Unknown	Unknown	Unknown	Unknown	Unknown	Predation Attempt	Yes	Yes	2	3	6	5	1	4	4	4	4	3	Yes	Yes
HTC_031	2077/078	Autumn	Death	63	Chitwan	CNP	BZ	Forest	1000	501–1000 m	9	Late morning	Alone	1	Forest resource collection	Injured	Yes	Yes	Unknown	Unknown	Predation Attempt	Yes	Yes	1	3	6	5	2	4	4	3	5	4
HTC_032	2077/078	Autumn	Death	55	Chitwan	CNP	BZ	Forest	1300	>1000 m	10	Late morning	Alone	1	Forest resource collection	Old	Unknown	Unknown	Unknown	Attack from back	Predation Attempt	Yes	Yes	2	3	6	5	1	4	4	4	4	3	Yes	Maybe
HTC_033	2077/078	Spring	Injury	38	Chitwan	CNP	BZ	Forest	300	≤500 m	15	Afternoon	Alone	1	Forest resource collection	Old	Yes	Unknown	Unknown	Attack from back	Predation Attempt	Yes	Yes	2	3	6	5	1	4	3	3	4	3	Maybe/Unsure	Maybe
HTC_034	2077/078	Spring	Injury	23	Chitwan	Adjoining forest	Outside PA	Forest	1000	501–1000 m	15	Afternoon	Alone	1	Forest resource collection	Mature	Unknown	Unknown	No	Attack from front	Accidental meeting	Yes	Yes	2	3	6	5	1	4	4	4	4	3	Maybe/Unsure	No
HTC_035	2077/078	Summer/Monsoon	Injury	35	Chitwan	CNP	BZ	Forest	1100	>1000 m	14	Afternoon	Others		Livestock grazing/herding	Mature	Unknown	Unknown	No	Attack from back	Predation Attempt	Yes	Yes	2	3	6	5	1	4	4	3	4	3	Maybe/Unsure	Maybe
HTC_036	2077/078	Summer/Monsoon	Death	34	Chitwan	CNP	BZ	Forest	200	≤500 m	12	Afternoon	Alone	1	Forest resource collection	Old	Yes	Unknown	Unknown	Attack from back	Predation Attempt	Neutral	Neutral	1	2	3	6	4	5	3	3	3	3	Maybe/Unsure	Maybe
HTC_037	2078/079	Summer/Monsoon	Death	66	Chitwan	CNP	BZ	Forest	100	≤500 m	9	Late morning	Alone	1	Forest resource collection	Old	Yes	Unknown	Unknown	Attack from back	Predation Attempt	Yes	Yes	2	3	5	4	1	6	2	3	4	3	Yes	Maybe
HTC_038	2078/079	Summer/Monsoon	Injury	58	Chitwan	CNP	BZ	Forest	300	≤500 m	12	Afternoon	Alone	1	Agriculture/farm work	Unknown	Unknown	Unknown	Unknown	Attack from back	Unknown	No	Neutral	1	3	6	4	2	5	3	3	4	3	Maybe/Unsure	Maybe
HTC_039	2078/079	Summer/Monsoon	Death	55	Chitwan	CNP	BZ	Forest	900	501–1000 m	16	Afternoon	Alone	1	Forest resource collection	Unknown	Unknown	Unknown	Yes	Unknown	Unknown	Yes	Yes	3	2	6	5	1	4	5	4	5	3	Maybe/Unsure	Yes
HTC_040	2078/079	Autumn	Death	25	Chitwan	CNP	BZ	Forest	400	≤500 m	11	Late morning	Alone	1	Forest resource collection	Old	Yes	Unknown	Unknown	Attack from back	Predation Attempt	No	No	1	2	3	6	5	4	2	3	3	2	Maybe/Unsure	Unsure
HTC_041	2078/079	Winter	Death	63	Nawalpur	Adjoining forest	Outside PA	Forest	1000	501–1000 m	15	Afternoon	Alone	1	Other forest/work activity	Unknown	Unknown	Unknown	Yes	Attack from back	Predation Attempt	Yes	Yes	2	3	6	5	1	4	4	4	4	3	Maybe/Unsure	Maybe
HTC_042	2078/079	Winter	Death	68	Chitwan	CNP	BZ	Forest	300	≤500 m	6	Early morning	Alone	1	Travel/daily movement	Injured	Yes	Yes	Yes	Unknown	Predation Attempt	Yes	Yes	1	3	6	5	2	4	3	3	4	2	Maybe/Unsure	Maybe
HTC_043	2078/079	Winter	Death	39	Nawalpur	Adjoining forest	Outside PA	Forest	300	≤500 m	9	Late morning	Alone	1	Forest resource collection	Unknown	Unknown	Unknown	Unknown	Unknown	Predation Attempt	Yes	Yes	2	1	6	5	3	4	4	4	4	3	Maybe/Unsure	Maybe
HTC_044	2078/079	Winter	Injury	48	Chitwan	CNP	BZ	Crop field	300	≤500 m	16	Afternoon	Alone	1	Forest resource collection	Unknown	Unknown	Unknown	Unknown	Attack from side	Predation Attempt	Yes	Yes	2	3	6	4	1	5	3	3	4	3	Maybe/Unsure	Maybe
HTC_045	2078/079	Spring	Injury	65	Nawalpur	Adjoining forest	BZ	Crop field	200	≤500 m	8	Early morning	Alone	1	Livestock grazing/herding	Sub-adult	Unknown	Unknown	No	Attack from back	Predation Attempt	Yes	Yes	1	3	6	5	2	4	3	3	4	3	Maybe/Unsure	Unsure
HTC_046	2078/079	Spring	Injury	38	Chitwan	CNP	BZ	Forest	1000	501–1000 m	13	Afternoon	Group	8	Forest resource collection	Old	Unknown	Unknown	Yes	Attack from back	Accidental meeting	Yes	Yes	1	3	5	6	2	4	3	4	4	3	Yes	No
HTC_047	2078/079	Spring	Death	65	Chitwan	CNP	BZ	Forest	1500	>1000 m	9	Late morning	Alone	1	Forest resource collection	Old	Yes	Yes	Yes	Attack from back	Predation Attempt	Neutral	Neutral	1	3	6	5	2	4	3	3	4	3	Yes	Unsure
HTC_048	2078/079	Spring	Death	39	Chitwan	CNP	BZ	Forest	1000	501–1000 m	9	Late morning	Alone	1	Forest resource collection	Injured	Yes	Unknown	Unknown	Attack from back	Predation Attempt	Yes	Yes	2	3	6	5	1	4	4	4	4	3	Maybe/Unsure	Maybe
HTC_049	2078/079	Summer/Monsoon	Injury	46	Chitwan	CNP	BZ	Settlement areas	50	≤500 m	7	Early morning	Others		Agriculture/farm work	Old	Yes	Unknown	Yes	Attack from front	Provoked	Yes	Yes	2	3	6	5	1	4	4	4	4	3	Maybe/Unsure	No
HTC_050	2078/079	Summer/Monsoon	Death	43	Chitwan	CNP	BZ	Forest	2000	>1000 m	1	Night	Husband		Forest resource collection	Injured	Yes	Yes	Unknown	Attack from back	Predation Attempt	Yes	Yes	1	3	6	4	2	5	4	3	5	3	Maybe/Unsure	Maybe
HTC_051	2078/079	Summer/Monsoon	Death	57	Chitwan	Adjoining forest	BZ	Forest	700	501–1000 m	11	Late morning	Group	2	Travel/daily movement	Old	Unknown	Unknown	Unknown	Attack from back	Predation Attempt	Yes	Yes	2	3	4	5	1	6	5	4	5	3	Maybe/Unsure	Maybe
HTC_052	2078/079	Summer/Monsoon	Death	59	Chitwan	CNP	BZ	Forest	100	≤500 m	14	Afternoon	Alone	1	Forest resource collection	Old	Yes	Unknown	Yes	Attack from back	Predation Attempt	Yes	Yes	1	3	6	4	2	5	2	3	4	3
HTC_053	2078/079	Summer/Monsoon	Injury	45	Chitwan	CNP	BZ	Forest	1000	501–1000 m	15	Afternoon	Alone	1	Other/uncategorized	Injured	Yes	Unknown	No	Attack from back	Predation Attempt	Yes	Yes	2	3	5	6	1	4	3	2	4	2
HTC_054	2078/079	Summer/Monsoon	Death	22	Chitwan	CNP	BZ	Forest	500	≤500 m	9	Late morning	Alone	1	Forest resource collection	Old	Yes	Yes	No	Attack from back	Predation Attempt	Yes	Yes	1	3	6	4	2	5	4	4	4	3	Maybe/Unsure	Maybe
HTC_055	2079/080	Summer/Monsoon	Death	69	Chitwan	CNP	BZ	Forest	500	≤500 m	17	Evening	Others		Livestock grazing/herding	Unknown	Unknown	Unknown	Unknown	Attack from back	Predation Attempt	Yes	Yes	3	2	5	6	1	4	2	3	5	3
HTC_056	2079/080	Winter	Injury	44	Chitwan	CNP	BZ	Forest	200	≤500 m	8	Early morning	Group	7	Forest resource collection	Old	Unknown	Unknown	No	Attack from back	Predation Attempt	Yes	Yes	2	3	5	6	1	4	3	3	4	3	Maybe/Unsure	Yes
HTC_057	2079/080	Winter	Injury	48	Makawanpur	Adjoining forest	Outside PA	Forest	200	≤500 m	16	Afternoon	Alone	1	Forest resource collection	Sub-adult	Yes	Unknown	No	Attack from back	Predation Attempt	Yes	Yes	1	3	6	5	2	4	4	4	4	3	Maybe/Unsure	Maybe
HTC_058	2079/080	Spring	Injury	49	Chitwan	CNP	BZ	Near forest	600	501–1000 m	12	Afternoon	Alone	1	Livestock grazing/herding	Old	Unknown	Unknown	No	Attack from back	Predation Attempt	Yes	Yes	2	3	5	4	1	6	4	4	4	3	Yes	Yes
HTC_059	2079/080	Summer/Monsoon	Injury	60	Chitwan	CNP	BZ	Near forest	300	≤500 m	9	Late morning	Others		Forest resource collection	Sub-adult	Unknown	Unknown	No	Attack from back	Predation Attempt	Yes	Yes	3	2	6	5	1	4	4	4	5	3	Maybe/Unsure	Maybe
HTC_060	2079/080	Spring	Injury	62	Makawanpur	Adjoining forest	Outside PA	Forest	150	≤500 m	8	Early morning	Alone	1	Livestock grazing/herding	Old	Yes	Yes	Yes	Attack from front	Provoked	Yes	Yes	2	3	6	5	1	4	4	4	4	3
HTC_061	2079/080	Spring	Injury	55	Makawanpur	Adjoining forest	Outside PA	Forest	100	≤500 m	8	Early morning	Alone	1	Livestock grazing/herding	Old	Yes	Unknown	No	Attack from side	Provoked	Yes	Yes	2	3	6	5	1	4	4	4	4	3
HTC_062	2079/080	Spring	Injury	49	Chitwan	CNP		Near forest	1300	>1000 m	16	Afternoon	Others		Livestock grazing/herding	Mature	Unknown	Unknown	No	Attack from back	Predation Attempt	Yes	Yes	2	3	6	5	1	4	5	5	5	4	Maybe/Unsure	Maybe
HTC_063	2080/081	Summer/Monsoon	Injury	54	Chitwan	CNP	BZ	Crop field	100	≤500 m	16	Afternoon	Others		Approached/responded to tiger	Old	Unknown	Unknown	Yes	Attack from back	Provoked	Yes	Yes	2	3	6	5	1	4	5	4	5	3	Maybe/Unsure	Maybe
HTC_064	2080/081	Summer/Monsoon	Injury	39	Chitwan	CNP	BZ	Settlement areas	50	≤500 m	17	Evening	Others		Approached/responded to tiger	Old	Unknown	Unknown	Yes	Attack from side	Intentionally approached	Yes	Yes	2	3	6	5	1	4	3	3	5	3	Maybe/Unsure	Maybe
HTC_065	2080/081	Summer/Monsoon	Injury	41	Chitwan	CNP	BZ	Crop field	50	≤500 m	16	Afternoon	Others		Approached/responded to tiger	Old	Unknown	Unknown	Yes	Attack from back	Intentionally approached	Yes	Yes	3	2	6	5	1	4	2	3	5	3	Maybe/Unsure	Maybe
HTC_066	2080/081	Summer/Monsoon	Death	35	Chitwan	CNP	BZ	Near forest	100	≤500 m	23	Night	Alone	1	Travel/daily movement	Injured	Unknown	Unknown	Yes	Attack from back	Predation Attempt	Yes	Yes	2	4	6	5	1	3	3	3	4	3	Maybe/Unsure	Maybe
HTC_067	2080/081	Summer/Monsoon	Injury	28	Nawalpur	Adjoining forest	Outside PA	Forest	600	501–1000 m	9	Late morning	Alone	1	Forest resource collection	Sub-adult	Unknown	Unknown	No	Attack from back	Accidental meeting	Yes	Yes	2	3	5	4	1	6	3	4	4	3	Yes	Maybe
HTC_068	2080/081	Winter	Injury	62	Nawalpur	CNP	BZ	Near forest	600	501–1000 m	16	Afternoon	Alone	1	Livestock grazing/herding	Injured	Unknown	Unknown	No	Attack from front	Accidental meeting	Yes	Yes	3	2	5	4	1	6	4	4	4	3	Maybe/Unsure	No
HTC_069	2080/081	Winter	Death	43	Chitwan	CNP	BZ	Near forest	400	≤500 m	8	Early morning	Alone	1	Forest resource collection	Old	Yes	Unknown	Yes	Attack from back	Predation Attempt	Yes	Yes	3	1	6	4	2	5	4	4	4	3	Maybe/Unsure	Maybe
HTC_070	2080/081	Winter	Death	17	Makwanpur	CNP	BZ	Near forest	300	≤500 m	22	Night	Group	5	Travel/daily movement	Old	Yes	Yes	Yes	Attack from back	Predation Attempt	Yes	Yes	1	2	5	6	3	4	4	4	4	3	Maybe/Unsure	Maybe
HTC_071	2080/081	Spring	Injury	53	Chitwan	CNP	BZ	Near forest	200	≤500 m	15	Afternoon	Alone	1	Livestock grazing/herding	Sub-adult	Yes	Unknown	Yes	Attack from front	Predation Attempt	Yes	Neutral	1	3	6	4	2	5	4	4	4	3	Yes	Yes
HTC_072	2080/081	Spring	Injury	56	Chitwan	CNP	BZ	Near forest	200	≤500 m	16	Afternoon	Alone	1	Livestock grazing/herding	Sub-adult	Yes	Unknown	Yes	Attack from back	Predation Attempt	Yes	Yes	2	3	6	4	1	5	4	4	4	3	Maybe/Unsure	Maybe
HTC_073	2080/081	Spring	Death	32	Parsa	PNP	BZ	Near forest	200	≤500 m	17	Evening	Group	5	Forest resource collection	Injured	Unknown	Unknown	No	Attack from back	Predation Attempt	Yes	Yes	3	2	6	5	1	4	4	4	4	3	Maybe/Unsure	Maybe
HTC_074	2080/081	Summer/Monsoon	Death	55	Parsa	PNP	BZ	Settlement areas	100	≤500 m	16	Afternoon	Alone	1	Livestock grazing/herding	Injured	Yes	Unknown	Yes	Attack from front	Intentionally approached	Yes	Yes	2	3	6	5	1	4	4	4	4	3	Maybe/Unsure	No
HTC_075	2080/081	Winter	Death	32	Parsa	Adjoining forest	Outside PA	Forest	200	≤500 m	21	Night	Alone	1	Travel/daily movement	Sub-adult	Yes	Unknown	No	Attack from back	Predation Attempt	Yes	Yes	3	1	5	6	2	4	3	3	3	2	Maybe/Unsure	Maybe
HTC_076	2080/081	Summer/Monsoon	Injury	32	Bara	Adjoining forest	Outside PA	Near forest	50	≤500 m	13	Afternoon	Alone	1	Travel/daily movement	Unknown	Yes	Unknown	Unknown	Attack from side	Accidental meeting	Yes	Yes	2	3	6	5	1	4	4	4	4	3	Maybe/Unsure	No
HTC_077	2080/081	Spring	Death	31	Bara	Adjoining forest	Outside PA	Forest	3000	>1000 m	8	Early morning	Group	5	Other forest/work activity	Sub-adult	Unknown	Unknown	Unknown	Attack from back	Predation Attempt	Yes	Yes	2	3	6	5	1	4	3	3	3	3	Maybe/Unsure	Maybe
HTC_078	2080/081	Spring	Injury	32	Chitwan	CNP	BZ	Forest	200	≤500 m					Travel/daily movement
HTC_079	2080/081	Winter	Death	57	Nawalparasi East	Adjoining forest	Outside PA	Forest	1200	>1000 m	12	Afternoon	Alone	1	Forest resource collection	Unknown
HTC_080	2080/081	Winter	Death	31	Nawalparasi East	Adjoining forest	Outside PA	Forest	1200	>1000 m	12	Afternoon	Alone	1	Forest resource collection	Unknown

## Sheet: Variable_Dictionary
Variable	Description	Privacy/processing note
incident_id	Generated anonymous incident identifier.	Original row/SN not published as an identifier beyond sequential anonymous ID.
year	year of incident as entered.	Exact day/date removed.
season	Season category used in analysis.	Derived from coded season values in source sheet.
incident_outcome	Death or injury.	Non-identifying outcome variable.
victim_age_years	Age of victim in years.	Retained to support summary statistics; direct identifiers and precise locations removed.
district	District where incident was recorded.	Generalized location level.
landscape_unit	CNP, PNP, or adjoining forest.	Generalized from source location.
protected_area_context	Buffer Zone, Outside PA, or other PA context.	Broad spatial category.
attack_location_category	Forest, near forest, settlement area, crop field, etc.	Categorical spatial variable.
distance_from_settlement_m	Distance of incident from settlement in meters as entered.	No exact coordinates included.
distance_from_settlement_class	Distance grouped into ≤500 m, 501–1000 m, or >1000 m.	Generalized distance variable.
time_of_attack_hour_24h	Hour of attack using 24-hour format, where available.	No exact date included.
time_period_category	Generalized time category.	Derived from 24-hour field.
victim_group_status	Whether victim was alone or with others.	Coded from source group-size field.
group_size_number	Number of people in close proximity where available.	Generalized group-size data.
activity_category	Generalized activity at the time of attack.	Free-text activity details removed to reduce identifiability.
tiger_age_or_condition	Reported tiger age or condition.	Standardized unknown/don’t know values.
problem_tiger_status	Whether tiger was known as a problem tiger.	Standardized Yes/No/Unknown.
prior_man_eating_record	Whether tiger had previous record of human attacks.	Standardized Yes/No/Unknown.
victim_awareness_of_risk	Whether victim was aware of conflict risk.	Standardized Yes/No/Unknown.
attack_direction	Direction of attack, e.g., back/front/side.	Standardized from source entries.
incident_situation	Interpretation of the incident situation.	Standardized from source entries.
support_tiger_conservation_if_family_attacked	Respondent support for tiger conservation under family attack scenario.	Coded response.
support_tiger_conservation_if_livestock_attacked	Respondent support for tiger conservation under livestock attack scenario.	Coded response.
rank_increase_patrolling	Rank score for increased patrolling as mitigation option.	Rank scale from source data.
rank_better_compensation	Rank score for better compensation as mitigation option.	Rank scale from source data.
rank_awareness_training	Rank score for awareness and training as mitigation option.	Rank scale from source data.
rank_relocation_problem_tigers	Rank score for relocation/taming of problem tigers.	Rank scale from source data.
rank_killing_problem_tigers	Rank score for lethal control of problem tigers.	Rank scale from source data.
rank_physical_barriers	Rank score for physical barriers.	Rank scale from source data.
satisfaction_current_HTC_management_score_1_5	Satisfaction with current PA management efforts.	1–5 scale, higher means more positive.
optimism_future_coexistence_score_1_5	Optimism about future human–tiger coexistence.	1–5 scale, higher means more positive.
attitude_tiger_conservation_with_tiger_recovery_score_1_5	Attitude toward tiger conservation in the context of tiger recovery/increased HTC.	1–5 scale, higher means more positive.
attitude_change_past_5_10_years_score_1_5	Reported change in conservation attitude compared with 5–10 years ago.	1–5 scale as entered.
willing_to_use_rear_face_mask	Willingness to use rear-face mask in tiger-prone areas.	Yes/Maybe/No fields.
belief_rear_face_mask_could_have_prevented_attack	Belief whether rear-face mask could have prevented attack.	Yes/Maybe/No/Unsure fields.
